# Supplementary material for: Using synthetic RNA to benchmark poly(A) length inference from direct RNA sequencing
Source: Gigascience. 2025 Sep 3;14:giaf098. doi: 10.1093/gigascience/giaf098 (PMC12406214; doi:10.1093/gigascience/giaf098)
Supplement: giaf098_Supplemental_Files [file giaf098_supplemental_files.zip]

Archive with 5 entries (5 files):
- Supplementary Data S1.xlsx
- Supplementary Data S2.xlsx
- Supplementary Data S3.xlsx
- Supplementary Data S4.csv
- Supplementary_boostnano_10_06_2025_FINAL.docx
