# Supplementary material for: Using synthetic RNA to benchmark poly(A) length inference from direct RNA sequencing
Source: Gigascience. 2025 Sep 3;14:giaf098. doi: 10.1093/gigascience/giaf098 (PMC12406214; doi:10.1093/gigascience/giaf098)
Supplement: giaf098_Supplemental_Files [file giaf098_supplemental_files.zip › Supplementary Data S1.xlsx]

## Sheet: peaks3 3 (1)
estimate	2.5% quantile	97.5% quantile	Tool	method	known_length	file	number reads
15.7609	15.5117	16.8569	dorado_0.9.0	maxpeak	10	eGFP	10379
15.6859	14.7358	16.2479	tailfindr_albacore	maxpeak	10	eGFP	10600
18.1141	17.253	18.9982	tailfindr_guppy	maxpeak	10	eGFP	10600
18.1488	17.5508	19.4335	nanopolish	maxpeak	10	eGFP	8349
36.2932	36.1287	37.0528	boostnano	maxpeak	10	eGFP	10731
37	36	38	dorado_0.9.0	median	10	eGFP	10379
34.465	33.869	35.6035	tailfindr_albacore	median	10	eGFP	10600
39.88	38.8922	41.0596	tailfindr_guppy	median	10	eGFP	10600
39.92	39.1704	40.9996	nanopolish	median	10	eGFP	8349
42.92	42.5171	43.58	boostnano	median	10	eGFP	10731
17.686	16.1707	19.2845	dorado_0.9.0	sdpeak	10	eGFP	10379
18.086	16.4914	19.2982	tailfindr_albacore	sdpeak	10	eGFP	10600
20.8891	18.9843	21.8749	tailfindr_guppy	sdpeak	10	eGFP	10600
20.8838	19.2245	22.2168	nanopolish	sdpeak	10	eGFP	8349
7.19049	6.75144	7.62203	boostnano	sdpeak	10	eGFP	10731
16.8218	16.1633	17.0577	tailfindr_albacore	maxpeak	30	RNA002	12380
26.188	25.8499	27.7024	dorado_0.9.0	maxpeak	30	RNA004	4298
28.5453	27.8022	30.1264	dorado_0.9.0	maxpeak	30	RNA002	11250
29.43	28.507	30.7831	nanopolish	maxpeak	30	RNA002	7976
29.9636	28.8116	30.4247	tailfindr_albacore	maxpeak	30	eGFP	12919
45	44	46	dorado_0.9.0	median	30	eGFP	12808
40.33	39.55	40.78	tailfindr_albacore	median	30	eGFP	12919
46.365	45.639	46.9205	tailfindr_guppy	median	30	eGFP	12919
47.77	47.2124	48.4084	nanopolish	median	30	eGFP	10371
48.005	47.4221	48.461	boostnano	median	30	eGFP	13025
17.1212	16.1449	18.1062	dorado_0.9.0	sdpeak	30	eGFP	12808
14.1678	13.1671	14.6776	tailfindr_albacore	sdpeak	30	eGFP	12919
15.5168	14.7077	16.7948	tailfindr_guppy	sdpeak	30	eGFP	12919
16.0161	15.4839	17.4836	nanopolish	sdpeak	30	eGFP	10371
9.35739	8.97542	10.0891	boostnano	sdpeak	30	eGFP	13025
130.35	126.832	135.389	boostnano	maxpeak	150	eGFP	10194
138.185	135.235	142.383	tailfindr_albacore	maxpeak	150	eGFP	10079
152.125	148.767	155.057	dorado_0.9.0	maxpeak	150	eGFP	10071
157.255	152.158	161.195	tailfindr_guppy	maxpeak	150	eGFP	10079
160.694	158.22	164.379	nanopolish	maxpeak	150	eGFP	7674
151	150	152.525	dorado_0.9.0	median	150	eGFP	10071
138.39	137.195	139.57	tailfindr_albacore	median	150	eGFP	10079
158.02	156.385	159.662	tailfindr_guppy	median	150	eGFP	10079
162.87	161.199	164.313	nanopolish	median	150	eGFP	7674
131.56	130.305	132.56	boostnano	median	150	eGFP	10194
38.9142	35.2162	41.266	dorado_0.9.0	sdpeak	150	eGFP	10071
37.092	34.0957	39.6822	tailfindr_albacore	sdpeak	150	eGFP	10079
42.134	38.7616	45.0524	tailfindr_guppy	sdpeak	150	eGFP	10079
42.4178	38.268	45.104	nanopolish	sdpeak	150	eGFP	7674
31.99	29.4796	33.6882	boostnano	sdpeak	150	eGFP	10194
55.9958	54.6077	57.4987	tailfindr_albacore	maxpeak	60	eGFP	18853
60.1289	58.6471	60.5473	boostnano	maxpeak	60	eGFP	19079
62.9037	61.7502	65.1397	tailfindr_guppy	maxpeak	60	eGFP	18853
64.4358	63.2945	66.7184	dorado_0.9.0	maxpeak	60	eGFP	18649
66.7903	64.6188	68.8415	nanopolish	maxpeak	60	eGFP	14363
72	71.475	73	dorado_0.9.0	median	60	eGFP	18649
64.535	64.08	65.0853	tailfindr_albacore	median	60	eGFP	18853
73.5	72.9295	74.367	tailfindr_guppy	median	60	eGFP	18853
76.61	75.9691	77.301	nanopolish	median	60	eGFP	14363
68.095	67.595	68.6252	boostnano	median	60	eGFP	19079
19.8702	18.9542	20.8395	dorado_0.9.0	sdpeak	60	eGFP	18649
18.9813	17.9494	19.4833	tailfindr_albacore	sdpeak	60	eGFP	18853
20.6721	19.6737	21.6403	tailfindr_guppy	sdpeak	60	eGFP	18853
21.4723	20.4106	22.5509	nanopolish	sdpeak	60	eGFP	14363
17.3532	16.3544	18.1181	boostnano	sdpeak	60	eGFP	19079
88.5139	86.5198	91.436	boostnano	maxpeak	100	eGFP	14198
89.7968	87.4263	91.7293	tailfindr_albacore	maxpeak	100	eGFP	13995
101.002	97.621	103.055	dorado_0.9.0	maxpeak	100	eGFP	14030
102.023	99.1873	104.962	tailfindr_guppy	maxpeak	100	eGFP	13995
109.089	105.245	110.787	nanopolish	maxpeak	100	eGFP	10747
109	108	110	dorado_0.9.0	median	100	eGFP	14030
98.78	98.04	99.5845	tailfindr_albacore	median	100	eGFP	13995
112.79	111.864	113.588	tailfindr_guppy	median	100	eGFP	13995
117	116.079	117.997	nanopolish	median	100	eGFP	10747
98.34	97.6248	99.133	boostnano	median	100	eGFP	14198
27.0613	25.5009	28.0469	dorado_0.9.0	sdpeak	100	eGFP	14030
26.2346	24.76	27.8381	tailfindr_albacore	sdpeak	100	eGFP	13995
29.0611	27.1745	30.615	tailfindr_guppy	sdpeak	100	eGFP	13995
30.2281	28.6863	31.816	nanopolish	sdpeak	100	eGFP	10747
22.909	21.3913	24.0264	boostnano	sdpeak	100	eGFP	14198
37.1767	36.2064	38.1798	tailfindr_albacore	maxpeak	40	eGFP	19212
43.1136	42.0252	44.2614	tailfindr_guppy	maxpeak	40	eGFP	19212
45.3129	43.7584	46.2383	nanopolish	maxpeak	40	eGFP	15533
45.49	43.677	47.3248	dorado_0.9.0	maxpeak	40	eGFP	19082
45.771	40.0732	46.7883	boostnano	maxpeak	40	eGFP	19387
54	53	54	dorado_0.9.0	median	40	eGFP	19082
47.89	47.4442	48.2452	tailfindr_albacore	median	40	eGFP	19212
54.76	54.2433	55.3158	tailfindr_guppy	median	40	eGFP	19212
56.73	56.2743	57.1805	nanopolish	median	40	eGFP	15533
54.01	53.6185	54.3858	boostnano	median	40	eGFP	19387
18.3706	17.1826	18.871	dorado_0.9.0	sdpeak	40	eGFP	19082
16.2171	15.1463	16.7625	tailfindr_albacore	sdpeak	40	eGFP	19212
18.0077	17.2	18.8388	tailfindr_guppy	sdpeak	40	eGFP	19212
18.5234	17.6153	19.4385	nanopolish	sdpeak	40	eGFP	15533
14.4065	13.72	14.7558	boostnano	sdpeak	40	eGFP	19387
60.608	59.8292	61.3868	dorado_0.9.0	maxpeak	60	RNA002	33919
63.631	59.0135	64.3942	boostnano	maxpeak	60	RNA002	38273
65.8623	63.811	66.4564	nanopolish	maxpeak	60	RNA002	19712
66.5219	64.8546	67.3993	tailfindr_guppy	maxpeak	60	RNA002	22959
38.8621	38.5621	39.8692	tailfindr_albacore	maxpeak	60	RNA002	35211
57	57	57	dorado_0.9.0	median	60	RNA002	33919
58.22	57.9774	58.4176	boostnano	median	60	RNA002	38273
63.735	63.4501	64.0853	nanopolish	median	60	RNA002	19712
65.44	65.1724	65.7853	tailfindr_guppy	median	60	RNA002	22959
44.18	43.8347	44.6131	tailfindr_albacore	median	60	RNA002	35211
10.2511	9.9005	10.9537	dorado_0.9.0	sdpeak	60	RNA002	33919
10.5465	10.2053	10.8827	boostnano	sdpeak	60	RNA002	38273
14.4797	13.1585	14.4825	nanopolish	sdpeak	60	RNA002	19712
14.1796	13.2572	14.6437	tailfindr_guppy	sdpeak	60	RNA002	22959
12.8174	12.0303	15.1271	tailfindr_albacore	sdpeak	60	RNA002	35211
30.1111	29.078	30.7824	tailfindr_guppy	maxpeak	30	RNA002	8815
34.443	33.4112	35.2723	tailfindr_guppy	maxpeak	30	eGFP	12919
35.1382	35.0005	35.7019	boostnano	maxpeak	30	RNA002	13096
36.4917	35.1541	37.5137	nanopolish	maxpeak	30	eGFP	10371
36.8412	35.2711	38.0843	dorado_0.9.0	maxpeak	30	eGFP	12808
28	28	29	dorado_0.9.0	median	30	RNA002	11250
35.49	35.36	35.5958	boostnano	median	30	RNA002	13096
30.69	30.459	30.93	nanopolish	median	30	RNA002	7976
31.3	31.0048	31.6005	tailfindr_guppy	median	30	RNA002	8815
22	21.5942	22.46	tailfindr_albacore	median	30	RNA002	12380
6.32144	6.17397	6.85358	dorado_0.9.0	sdpeak	30	RNA002	11250
3.25057	2.99517	3.48148	boostnano	sdpeak	30	RNA002	13096
7.4925	6.95214	7.8961	nanopolish	sdpeak	30	RNA002	7976
8.14855	7.62115	8.67721	tailfindr_guppy	sdpeak	30	RNA002	8815
10.3492	9.5415	10.8818	tailfindr_albacore	sdpeak	30	RNA002	12380
37.8131	37.0239	37.9989	boostnano	maxpeak	30	eGFP	13025
27	27	27	dorado_0.9.0	median	30	RNA004	4298
6.283	5.84467	6.90042	dorado_0.9.0	sdpeak	30	RNA004	4298
58.2016	57.5287	59.1903	dorado_0.9.0	maxpeak	60	RNA004	9434
57	56	57	dorado_0.9.0	median	60	RNA004	9434
8.81626	7.96641	9.2479	dorado_0.9.0	sdpeak	60	RNA004	9434
