# Supplementary material for: Using synthetic RNA to benchmark poly(A) length inference from direct RNA sequencing
Source: Gigascience. 2025 Sep 3;14:giaf098. doi: 10.1093/gigascience/giaf098 (PMC12406214; doi:10.1093/gigascience/giaf098)
Supplement: giaf098_Supplemental_Files [file giaf098_supplemental_files.zip › Supplementary Data S2.xlsx]

## Sheet: Supplementary Data S1_v2
	X2.5.	X50.	X97.5.	mae	tool	step	type	file
1	37.943	38.292	38.6351	38.2927	dorado_0.9.0	1	median	eGFP
2	33.3441	33.61	33.931	33.6368	tailfindr_albacore	1	median	eGFP
3	39.6007	39.9651	40.324	39.9866	tailfindr_guppy	1	median	eGFP
4	41.5132	41.8986	42.273	41.9059	nanopolish_guppy	1	median	eGFP
5	33.3626	33.5955	33.8502	33.6003	boostnano	1	median	eGFP
6	17.0579	17.3247	17.6348	17.3536	dorado_0.9.0	10	median	eGFP
7	13.4116	13.6678	13.9419	13.6765	tailfindr_albacore	10	median	eGFP
8	18.9547	19.2194	19.5448	19.2306	tailfindr_guppy	10	median	eGFP
9	20.9806	21.2359	21.5755	21.26	nanopolish_guppy	10	median	eGFP
10	17.2924	17.5523	17.8666	17.5733	boostnano	10	median	eGFP
11	13.6183	14.0323	14.4912	14.0536	dorado_0.9.0	50	median	eGFP
12	9.62916	10.0266	10.4567	10.0191	tailfindr_albacore	50	median	eGFP
13	15.6329	16.1598	16.6135	16.169	tailfindr_guppy	50	median	eGFP
14	18.0139	18.541	18.9774	18.5199	nanopolish_guppy	50	median	eGFP
15	14.4153	14.8777	15.5065	14.8919	boostnano	50	median	eGFP
16	12.9728	13.5435	13.9437	13.5195	dorado_0.9.0	100	median	eGFP
17	8.88075	9.40874	9.86124	9.43488	tailfindr_albacore	100	median	eGFP
18	15.2542	15.7564	16.1799	15.7476	tailfindr_guppy	100	median	eGFP
19	17.8277	18.2536	18.5988	18.259	nanopolish_guppy	100	median	eGFP
20	13.737	14.4972	15.0975	14.5682	boostnano	100	median	eGFP
21	12.1577	13.1865	14.4008	13.2213	dorado_0.9.0	500	median	eGFP
22	7.97669	9.18641	10.3336	9.05	tailfindr_albacore	500	median	eGFP
23	14.5464	15.5442	16.7918	15.5719	tailfindr_guppy	500	median	eGFP
24	17.1939	18.0345	19.1195	18.0708	nanopolish_guppy	500	median	eGFP
25	12.7749	14.4611	16.294	14.3088	boostnano	500	median	eGFP
26	11.779	13.0708	14.8127	13.0667	dorado_0.9.0	1000	median	eGFP
27	7.3828	8.92983	10.501	8.91908	tailfindr_albacore	1000	median	eGFP
28	13.9445	15.4184	16.8957	15.389	tailfindr_guppy	1000	median	eGFP
29	16.7935	17.9623	19.0714	17.9528	nanopolish_guppy	1000	median	eGFP
30	11.8649	14.0745	16.1708	14.0744	boostnano	1000	median	eGFP
31	15.271	15.5697	15.8848	15.5889	dorado_0.9.0	10	maxpeak	eGFP
32	12.1602	12.477	12.7734	12.4925	tailfindr_albacore	10	maxpeak	eGFP
33	15.7618	16.1431	16.4347	16.1618	tailfindr_guppy	10	maxpeak	eGFP
34	17.4649	17.889	18.2309	17.8907	nanopolish_guppy	10	maxpeak	eGFP
35	15.3728	15.6873	16.0011	15.6852	boostnano	10	maxpeak	eGFP
36	9.07608	9.4217	9.73549	9.42412	dorado_0.9.0	50	maxpeak	eGFP
37	6.37717	6.73007	7.08384	6.71211	tailfindr_albacore	50	maxpeak	eGFP
38	9.24892	9.59862	9.92398	9.60162	tailfindr_guppy	50	maxpeak	eGFP
39	11.577	11.9294	12.3592	11.9521	nanopolish_guppy	50	maxpeak	eGFP
40	11.0341	11.4626	11.9293	11.4606	boostnano	50	maxpeak	eGFP
41	7.70775	8.06901	8.33753	8.06846	dorado_0.9.0	100	maxpeak	eGFP
42	5.20663	5.67228	5.9965	5.65592	tailfindr_albacore	100	maxpeak	eGFP
43	7.79131	8.20596	8.54853	8.18495	tailfindr_guppy	100	maxpeak	eGFP
44	10.2506	10.6731	11.0352	10.6707	nanopolish_guppy	100	maxpeak	eGFP
45	10.2381	10.8912	11.407	10.8513	boostnano	100	maxpeak	eGFP
46	5.99202	6.41143	6.93759	6.44367	dorado_0.9.0	500	maxpeak	eGFP
47	4.19481	5.07517	6.02065	5.05232	tailfindr_albacore	500	maxpeak	eGFP
48	5.37558	5.99739	6.53766	5.95957	tailfindr_guppy	500	maxpeak	eGFP
49	8.31805	8.84625	9.41018	8.81398	nanopolish_guppy	500	maxpeak	eGFP
50	8.35298	10.2609	11.3695	10.1738	boostnano	500	maxpeak	eGFP
51	5.10641	5.9069	6.46576	5.8668	dorado_0.9.0	1000	maxpeak	eGFP
52	4.24099	5.15875	6.24004	5.00574	tailfindr_albacore	1000	maxpeak	eGFP
53	4.72101	5.54278	6.23423	5.55644	tailfindr_guppy	1000	maxpeak	eGFP
54	7.6729	8.36576	9.084	8.40518	nanopolish_guppy	1000	maxpeak	eGFP
55	8.0747	9.95442	11.9687	9.82214	boostnano	1000	maxpeak	eGFP
56	16.6613	16.9429	17.1695	16.9153	dorado_0.9.0	1	median	RNA002
57	15.5805	15.8347	16.1035	15.8389	boostnano	1	median	RNA002
58	18.125	18.4613	18.7688	18.4476	nanopolish_guppy	1	median	RNA002
59	19.9675	20.3189	20.6118	20.3001	tailfindr_guppy	1	median	RNA002
60	21.5281	21.7711	22.0574	21.7709	tailfindr_albacore	1	median	RNA002
61	4.92197	5.12437	5.37157	5.12626	dorado_0.9.0	10	median	RNA002
62	4.99885	5.14136	5.30462	5.14214	boostnano	10	median	RNA002
63	5.18011	5.3456	5.53764	5.3521	nanopolish_guppy	10	median	RNA002
64	6.13814	6.31135	6.53451	6.32306	tailfindr_guppy	10	median	RNA002
65	12.6116	12.9485	13.233	12.947	tailfindr_albacore	10	median	RNA002
66	2.65476	2.84158	3.04126	2.84316	dorado_0.9.0	50	median	RNA002
67	3.27091	3.44767	3.67989	3.4652	boostnano	50	median	RNA002
68	2.98802	3.23215	3.41603	3.23183	nanopolish_guppy	50	median	RNA002
69	4.09628	4.45406	4.68567	4.43606	tailfindr_guppy	50	median	RNA002
70	12.9514	13.3553	13.7918	13.3147	tailfindr_albacore	50	median	RNA002
71	2.35169	2.5443	2.76292	2.56329	dorado_0.9.0	100	median	RNA002
72	2.86279	3.13744	3.33049	3.13179	boostnano	100	median	RNA002
73	2.68832	2.98171	3.25693	2.97859	nanopolish_guppy	100	median	RNA002
74	4.00875	4.2781	4.59246	4.25918	tailfindr_guppy	100	median	RNA002
75	12.9356	13.4695	13.9376	13.4623	tailfindr_albacore	100	median	RNA002
76	2.26033	2.50543	2.77228	2.51087	dorado_0.9.0	500	median	RNA002
77	2.38638	2.83082	3.30574	2.81457	boostnano	500	median	RNA002
78	2.43316	2.78234	3.23626	2.8337	nanopolish_guppy	500	median	RNA002
79	3.685	4.24408	4.75213	4.27413	tailfindr_guppy	500	median	RNA002
80	12.5972	13.5997	14.5559	13.6609	tailfindr_albacore	500	median	RNA002
81	2.13636	2.45455	2.77273	2.47727	dorado_0.9.0	1000	median	RNA002
82	2.02631	2.86	3.55267	2.78295	boostnano	1000	median	RNA002
83	2.19116	2.8242	3.57915	2.88273	nanopolish_guppy	1000	median	RNA002
84	3.47523	4.19193	4.97138	4.28455	tailfindr_guppy	1000	median	RNA002
85	12.3695	13.5489	14.936	13.7914	tailfindr_albacore	1000	median	RNA002
86	5.16006	5.38918	5.61814	5.40119	dorado_0.9.0	10	maxpeak	RNA002
87	5.54558	5.74913	5.93902	5.75012	boostnano	10	maxpeak	RNA002
88	6.29912	6.53675	6.74957	6.53356	nanopolish_guppy	10	maxpeak	RNA002
89	6.70751	6.97825	7.2236	6.9656	tailfindr_guppy	10	maxpeak	RNA002
90	15.4718	15.8091	16.146	15.8189	tailfindr_albacore	10	maxpeak	RNA002
91	2.00105	2.13462	2.2885	2.14819	dorado_0.9.0	50	maxpeak	RNA002
92	3.27199	3.47862	3.67549	3.4653	boostnano	50	maxpeak	RNA002
93	4.16082	4.50505	4.77465	4.50508	nanopolish_guppy	50	maxpeak	RNA002
94	4.34497	4.73054	5.00279	4.73737	tailfindr_guppy	50	maxpeak	RNA002
95	16.345	16.9142	17.3491	16.8742	tailfindr_albacore	50	maxpeak	RNA002
96	1.56147	1.69179	1.83832	1.68805	dorado_0.9.0	100	maxpeak	RNA002
97	2.80939	3.00249	3.25169	3.03056	boostnano	100	maxpeak	RNA002
98	3.97669	4.35113	4.7549	4.33227	nanopolish_guppy	100	maxpeak	RNA002
99	4.10681	4.52815	4.88455	4.5102	tailfindr_guppy	100	maxpeak	RNA002
100	17.1195	17.7012	18.1565	17.6242	tailfindr_albacore	100	maxpeak	RNA002
101	0.8872	1.07009	1.35916	1.07027	dorado_0.9.0	500	maxpeak	RNA002
102	1.92867	2.5208	2.91419	2.50429	boostnano	500	maxpeak	RNA002
103	3.35878	4.0571	4.6488	4.00064	nanopolish_guppy	500	maxpeak	RNA002
104	3.5571	4.34109	5.03862	4.29128	tailfindr_guppy	500	maxpeak	RNA002
105	17.3706	18.3687	19.3872	18.3254	tailfindr_albacore	500	maxpeak	RNA002
106	0.82535	1.08154	1.48107	1.09724	dorado_0.9.0	1000	maxpeak	RNA002
107	1.72075	2.48224	3.08175	2.39824	boostnano	1000	maxpeak	RNA002
108	2.98883	3.77524	4.63354	3.79459	nanopolish_guppy	1000	maxpeak	RNA002
109	3.53487	4.48327	5.39007	4.44256	tailfindr_guppy	1000	maxpeak	RNA002
110	17.2268	18.4407	19.8015	18.5558	tailfindr_albacore	1000	maxpeak	RNA002
111	16.3571	16.7599	17.1329	16.7238	dorado_0.9.0	1	median	RNA004
112	4.64453	4.87591	5.20555	4.91181	dorado_0.9.0	10	median	RNA004
113	3.24505	3.43315	3.6576	3.44689	dorado_0.9.0	50	median	RNA004
114	3.15248	3.32721	3.57601	3.34926	dorado_0.9.0	100	median	RNA004
115	3.075	3.30769	3.53846	3.30769	dorado_0.9.0	500	median	RNA004
116	3.15385	3.38462	3.61538	3.38462	dorado_0.9.0	1000	median	RNA004
117	4.53802	4.84857	5.10048	4.83114	dorado_0.9.0	10	maxpeak	RNA004
118	2.12983	2.28204	2.50207	2.28368	dorado_0.9.0	50	maxpeak	RNA004
119	1.80412	2.07745	2.29028	2.0808	dorado_0.9.0	100	maxpeak	RNA004
120	1.72345	2.13297	2.42318	2.12392	dorado_0.9.0	500	maxpeak	RNA004
121	1.5957	2.06814	2.4244	2.09252	dorado_0.9.0	1000	maxpeak	RNA004
