# Supplementary material for: Using synthetic RNA to benchmark poly(A) length inference from direct RNA sequencing
Source: Gigascience. 2025 Sep 3;14:giaf098. doi: 10.1093/gigascience/giaf098 (PMC12406214; doi:10.1093/gigascience/giaf098)
Supplement: giaf098_Supplemental_Files [file giaf098_supplemental_files.zip › Supplementary Data S3.xlsx]

## Sheet: maes4.stats
	tstat	pv	mean_y	mean_x	y	x	step	type	file
1	198.828	4.43132e-228	33.6227	38.2826	tailfindr_albacore	dorado_0.9.0	1	median	eGFP
2	213.997	1.2128e-223	33.593	38.2826	boostnano	dorado_0.9.0	1	median	eGFP
3	1.44963	0.0743926	33.593	33.6227	boostnano	tailfindr_albacore	1	median	eGFP
121	0.997563	0.159915	5.12906	5.14234	dorado_0.9.0	boostnano	10	median	RNA002
5	258.225	1.73306e-245	33.6227	39.9663	tailfindr_albacore	tailfindr_guppy	1	median	eGFP
6	275.683	1.07323e-235	33.593	39.9663	boostnano	tailfindr_guppy	1	median	eGFP
69	4.57999	4.11362e-06	15.569	15.6803	dorado_0.9.0	boostnano	10	maxpeak	eGFP
8	327.566	2.03601e-261	33.6227	41.8905	tailfindr_albacore	nanopolish	1	median	eGFP
9	70.239	5.17044e-142	39.9663	41.8905	tailfindr_guppy	nanopolish	1	median	eGFP
10	348.149	2.1739e-248	33.593	41.8905	boostnano	nanopolish	1	median	eGFP
11	175.988	2.44905e-219	13.6612	17.3369	tailfindr_albacore	dorado_0.9.0	10	median	eGFP
82	4.79188	1.63848e-06	8.05599	8.18635	dorado_0.9.0	tailfindr_guppy	100	maxpeak	eGFP
13	251.298	2.25399e-245	13.6612	19.2288	tailfindr_albacore	tailfindr_guppy	10	median	eGFP
14	73.5886	8.07302e-145	17.5656	19.2288	boostnano	tailfindr_guppy	10	median	eGFP
59	6.55985	2.80654e-10	13.1484	14.0926	dorado_0.9.0	boostnano	1000	median	eGFP
16	341.732	9.08575e-271	13.6612	21.2548	tailfindr_albacore	nanopolish	10	median	eGFP
17	84.8279	6.50007e-158	19.2288	21.2548	tailfindr_guppy	nanopolish	10	median	eGFP
18	162.765	7.13726e-211	17.5656	21.2548	boostnano	nanopolish	10	median	eGFP
72	7.16425	7.75429e-12	9.40887	9.58817	dorado_0.9.0	tailfindr_guppy	50	maxpeak	eGFP
20	187.377	9.2268e-225	13.6612	17.5656	tailfindr_albacore	boostnano	10	median	eGFP
21	128.728	6.52714e-193	10.0225	14.0355	tailfindr_albacore	dorado_0.9.0	50	median	eGFP
161	8.95282	1.54553e-15	2.44273	2.83943	dorado_0.9.0	boostnano	1000	median	RNA002
23	184.699	1.11521e-219	10.0225	16.1669	tailfindr_albacore	tailfindr_guppy	50	median	eGFP
24	34.272	2.83495e-85	14.8976	16.1669	boostnano	tailfindr_guppy	50	median	eGFP
163	10.1414	9.00369e-19	2.44273	2.837	dorado_0.9.0	nanopolish	1000	median	RNA002
26	263.158	6.1309e-252	10.0225	18.5277	tailfindr_albacore	nanopolish	50	median	eGFP
27	67.6885	6.59896e-139	16.1669	18.5277	tailfindr_guppy	nanopolish	50	median	eGFP
28	100.319	3.04606e-170	14.8976	18.5277	boostnano	nanopolish	50	median	eGFP
19	10.7061	1.0704e-21	17.3369	17.5656	dorado_0.9.0	boostnano	10	median	eGFP
30	140.76	1.98571e-193	10.0225	14.8976	tailfindr_albacore	boostnano	50	median	eGFP
31	110.887	2.20327e-180	9.40416	13.5014	tailfindr_albacore	dorado_0.9.0	100	median	eGFP
153	11.2517	1.09464e-22	2.50141	2.79673	dorado_0.9.0	nanopolish	500	median	RNA002
33	174.638	4.22905e-219	9.40416	15.7356	tailfindr_albacore	tailfindr_guppy	100	median	eGFP
34	29.0167	3.69364e-71	14.5198	15.7356	boostnano	tailfindr_guppy	100	median	eGFP
151	11.5702	5.77192e-23	2.50141	2.85235	dorado_0.9.0	boostnano	500	median	RNA002
36	254.227	2.52681e-249	9.40416	18.2543	tailfindr_albacore	nanopolish	100	median	eGFP
37	72.8216	1.85799e-144	15.7356	18.2543	tailfindr_guppy	nanopolish	100	median	eGFP
38	91.8498	5.61228e-152	14.5198	18.2543	boostnano	nanopolish	100	median	eGFP
49	11.8316	1.81925e-24	13.2113	14.4522	dorado_0.9.0	boostnano	500	median	eGFP
40	121.55	8.7994e-180	9.40416	14.5198	tailfindr_albacore	boostnano	100	median	eGFP
41	45.8185	3.83002e-107	9.14355	13.2113	tailfindr_albacore	dorado_0.9.0	500	median	eGFP
122	16.1559	6.85953e-38	5.12906	5.35524	dorado_0.9.0	nanopolish	10	median	RNA002
43	73.4484	1.89811e-144	9.14355	15.5678	tailfindr_albacore	tailfindr_guppy	500	median	eGFP
44	10.7499	2.77043e-21	14.4522	15.5678	boostnano	tailfindr_guppy	500	median	eGFP
52	20.0123	1.15526e-49	13.1484	15.4345	dorado_0.9.0	tailfindr_guppy	1000	median	eGFP
46	109.831	1.23449e-168	9.14355	18.0754	tailfindr_albacore	nanopolish	500	median	eGFP
47	33.2324	8.89736e-82	15.5678	18.0754	tailfindr_guppy	nanopolish	500	median	eGFP
48	36.726	7.06066e-79	14.4522	18.0754	boostnano	nanopolish	500	median	eGFP
171	22.0004	9.33701e-55	5.38752	5.75117	dorado_0.9.0	boostnano	10	maxpeak	RNA002
50	49.1009	2.72055e-108	9.14355	14.4522	tailfindr_albacore	boostnano	500	median	eGFP
51	35.2912	1.30986e-87	8.92015	13.1484	tailfindr_albacore	dorado_0.9.0	1000	median	eGFP
62	22.8975	1.03461e-57	15.569	16.1298	dorado_0.9.0	tailfindr_guppy	10	maxpeak	eGFP
53	56.093	4.81611e-123	8.92015	15.4345	tailfindr_albacore	tailfindr_guppy	1000	median	eGFP
54	9.52549	7.59333e-18	14.0926	15.4345	boostnano	tailfindr_guppy	1000	median	eGFP
39	23.9597	2.08768e-59	13.5014	14.5198	dorado_0.9.0	boostnano	100	median	eGFP
56	84.8926	2.29064e-148	8.92015	17.9727	tailfindr_albacore	nanopolish	1000	median	eGFP
57	25.2983	5.54726e-63	15.4345	17.9727	tailfindr_guppy	nanopolish	1000	median	eGFP
58	29.1393	2.35868e-64	14.0926	17.9727	boostnano	nanopolish	1000	median	eGFP
143	24.3409	6.58274e-60	2.55289	2.98471	dorado_0.9.0	nanopolish	100	median	RNA002
60	35.5639	4.76329e-84	8.92015	14.0926	tailfindr_albacore	boostnano	1000	median	eGFP
61	135.398	8.84103e-197	12.4782	15.569	tailfindr_albacore	dorado_0.9.0	10	maxpeak	eGFP
29	24.5169	2.83152e-61	14.0355	14.8976	dorado_0.9.0	boostnano	50	median	eGFP
63	153.5	5.25897e-205	12.4782	16.1298	tailfindr_albacore	tailfindr_guppy	10	maxpeak	eGFP
64	17.8252	2.50176e-43	15.6803	16.1298	boostnano	tailfindr_guppy	10	maxpeak	eGFP
133	24.4699	7.53898e-62	2.84055	3.22802	dorado_0.9.0	nanopolish	50	median	RNA002
66	211.173	3.11288e-224	12.4782	17.8546	tailfindr_albacore	nanopolish	10	maxpeak	eGFP
67	63.9749	2.35047e-133	16.1298	17.8546	tailfindr_guppy	nanopolish	10	maxpeak	eGFP
68	81.1414	1.90818e-152	15.6803	17.8546	boostnano	nanopolish	10	maxpeak	eGFP
107	36.3248	1.94702e-66	5.83489	9.96952	dorado_0.9.0	boostnano	1000	maxpeak	eGFP
70	135.674	3.16651e-195	12.4782	15.6803	tailfindr_albacore	boostnano	10	maxpeak	eGFP
71	105.503	3.49894e-174	6.73875	9.40887	tailfindr_albacore	dorado_0.9.0	50	maxpeak	eGFP
211	32.4389	7.11308e-68	1.09862	2.44004	dorado_0.9.0	boostnano	1000	maxpeak	RNA002
73	107.138	1.64189e-177	6.73875	9.58817	tailfindr_albacore	tailfindr_guppy	50	maxpeak	eGFP
42	28.2433	1.24275e-71	13.2113	15.5678	dorado_0.9.0	tailfindr_guppy	500	median	eGFP
75	191.601	5.39016e-227	6.73875	11.9305	tailfindr_albacore	nanopolish	50	maxpeak	eGFP
76	87.2897	3.76387e-160	9.58817	11.9305	tailfindr_guppy	nanopolish	50	maxpeak	eGFP
77	14.5385	6.58411e-33	11.4791	11.9305	boostnano	nanopolish	50	maxpeak	eGFP
164	38.1459	9.44054e-72	2.44273	4.21005	dorado_0.9.0	tailfindr_guppy	1000	median	RNA002
79	153.711	3.67136e-199	6.73875	11.4791	tailfindr_albacore	boostnano	50	maxpeak	eGFP
80	61.778	5.98921e-126	9.58817	11.4791	tailfindr_guppy	boostnano	50	maxpeak	eGFP
81	87.2195	5.93773e-157	5.64232	8.05599	tailfindr_albacore	dorado_0.9.0	100	maxpeak	eGFP
97	42.8905	1.05355e-74	6.44738	10.2008	dorado_0.9.0	boostnano	500	maxpeak	eGFP
83	86.226	3.48082e-159	5.64232	8.18635	tailfindr_albacore	tailfindr_guppy	100	maxpeak	eGFP
201	43.133	1.88001e-81	1.0865	2.46211	dorado_0.9.0	boostnano	500	maxpeak	RNA002
85	169.195	2.11768e-216	5.64232	10.6808	tailfindr_albacore	nanopolish	100	maxpeak	eGFP
86	85.0061	4.7341e-158	8.18635	10.6808	tailfindr_guppy	nanopolish	100	maxpeak	eGFP
141	34.2995	1.11004e-84	2.55289	3.11528	dorado_0.9.0	boostnano	100	median	RNA002
88	129.652	7.82202e-168	5.64232	10.883	tailfindr_albacore	boostnano	100	maxpeak	eGFP
89	67.2444	2.34029e-120	8.18635	10.883	tailfindr_guppy	boostnano	100	maxpeak	eGFP
90	5.01606	6.81624e-07	10.6808	10.883	nanopolish	boostnano	100	maxpeak	eGFP
91	25.9231	1.47896e-59	5.07549	6.44738	tailfindr_albacore	dorado_0.9.0	500	maxpeak	eGFP
92	11.427	9.61296e-24	5.97511	6.44738	tailfindr_guppy	dorado_0.9.0	500	maxpeak	eGFP
93	16.2584	3.66653e-37	5.07549	5.97511	tailfindr_albacore	tailfindr_guppy	500	maxpeak	eGFP
212	52.0568	4.26452e-87	1.09862	3.78593	dorado_0.9.0	nanopolish	1000	maxpeak	RNA002
95	69.4385	4.87344e-127	5.07549	8.85106	tailfindr_albacore	nanopolish	500	maxpeak	eGFP
96	66.6159	1.53877e-137	5.97511	8.85106	tailfindr_guppy	nanopolish	500	maxpeak	eGFP
154	50.9255	2.05538e-93	2.50141	4.22461	dorado_0.9.0	tailfindr_guppy	500	median	RNA002
98	53.99	5.18755e-102	5.07549	10.2008	tailfindr_albacore	boostnano	500	maxpeak	eGFP
99	47.4848	8.12833e-83	5.97511	10.2008	tailfindr_guppy	boostnano	500	maxpeak	eGFP
100	15.2689	1.53624e-30	8.85106	10.2008	nanopolish	boostnano	500	maxpeak	eGFP
102	5.31895	1.42681e-07	5.55685	5.83489	tailfindr_guppy	dorado_0.9.0	1000	maxpeak	eGFP
103	5.83694	1.27481e-08	5.14629	5.55685	tailfindr_albacore	tailfindr_guppy	1000	maxpeak	eGFP
216	9.90451	2.42834e-19	3.78593	4.4665	nanopolish	tailfindr_guppy	1000	maxpeak	RNA002
101	10.1758	2.22342e-19	5.14629	5.83489	tailfindr_albacore	dorado_0.9.0	1000	maxpeak	eGFP
110	13.8997	2.9599e-27	8.37275	9.96952	nanopolish	boostnano	1000	maxpeak	eGFP
213	22.0166	5.59235e-54	2.44004	3.78593	boostnano	nanopolish	1000	maxpeak	RNA002
214	64.8808	1.74142e-98	1.09862	4.4665	dorado_0.9.0	tailfindr_guppy	1000	maxpeak	RNA002
131	41.2895	1.56539e-99	2.84055	3.4601	dorado_0.9.0	boostnano	50	median	RNA002
109	38.2282	5.39158e-71	5.55685	9.96952	tailfindr_guppy	boostnano	1000	maxpeak	eGFP
215	33.019	7.3592e-80	2.44004	4.4665	boostnano	tailfindr_guppy	1000	maxpeak	RNA002
111	57.8811	4.87339e-125	15.8407	16.933	boostnano	dorado_0.9.0	1	median	RNA002
55	46.1378	1.78648e-103	13.1484	17.9727	dorado_0.9.0	nanopolish	1000	median	eGFP
113	123.83	2.21472e-177	15.8407	18.46	boostnano	nanopolish	1	median	RNA002
204	82.5435	2.14212e-109	1.0865	4.3296	dorado_0.9.0	tailfindr_guppy	500	maxpeak	RNA002
115	212.437	5.31144e-220	15.8407	20.3201	boostnano	tailfindr_guppy	1	median	RNA002
116	77.1915	4.86663e-150	18.46	20.3201	nanopolish	tailfindr_guppy	1	median	RNA002
104	49.7187	1.69669e-113	5.83489	8.37275	dorado_0.9.0	nanopolish	1000	maxpeak	eGFP
118	321.959	6.63618e-270	15.8407	21.7803	boostnano	tailfindr_albacore	1	median	RNA002
119	152.124	1.81616e-199	18.46	21.7803	nanopolish	tailfindr_albacore	1	median	RNA002
120	67.1015	5.41089e-134	20.3201	21.7803	tailfindr_guppy	tailfindr_albacore	1	median	RNA002
202	84.5206	5.17074e-115	1.0865	4.05209	dorado_0.9.0	nanopolish	500	maxpeak	RNA002
87	72.908	1.82174e-118	8.05599	10.883	dorado_0.9.0	boostnano	100	maxpeak	eGFP
123	17.9849	1.55754e-43	5.14234	5.35524	boostnano	nanopolish	10	median	RNA002
167	142.366	4.33767e-125	2.44273	13.6448	dorado_0.9.0	tailfindr_albacore	1000	median	RNA002
125	91.2996	1.14291e-155	5.14234	6.32111	boostnano	tailfindr_guppy	10	median	RNA002
126	70.8959	5.64257e-141	5.35524	6.32111	nanopolish	tailfindr_guppy	10	median	RNA002
94	60.0386	1.64228e-128	6.44738	8.85106	dorado_0.9.0	nanopolish	500	maxpeak	eGFP
128	458.615	1.20682e-235	5.14234	12.9392	boostnano	tailfindr_albacore	10	median	RNA002
129	432.176	2.8599e-248	5.35524	12.9392	nanopolish	tailfindr_albacore	10	median	RNA002
130	361.855	2.44967e-253	6.32111	12.9392	tailfindr_guppy	tailfindr_albacore	10	median	RNA002
45	63.1921	1.66823e-129	13.2113	18.0754	dorado_0.9.0	nanopolish	500	median	eGFP
132	14.7414	6.95103e-34	3.22802	3.4601	nanopolish	boostnano	50	median	RNA002
32	60.8141	3.03562e-130	13.5014	15.7356	dorado_0.9.0	tailfindr_guppy	100	median	eGFP
78	70.185	1.01312e-130	9.40887	11.4791	dorado_0.9.0	boostnano	50	maxpeak	eGFP
135	54.8	5.5108e-115	3.4601	4.44049	boostnano	tailfindr_guppy	50	median	RNA002
136	65.2173	3.56171e-132	3.22802	4.44049	nanopolish	tailfindr_guppy	50	median	RNA002
22	63.0218	4.81699e-132	14.0355	16.1669	dorado_0.9.0	tailfindr_guppy	50	median	eGFP
138	429.824	1.67616e-231	3.4601	13.3538	boostnano	tailfindr_albacore	50	median	RNA002
139	429.659	7.69967e-244	3.22802	13.3538	nanopolish	tailfindr_albacore	50	median	RNA002
140	355.796	2.95639e-256	4.44049	13.3538	tailfindr_guppy	tailfindr_albacore	50	median	RNA002
192	123.201	2.9107e-132	1.69175	4.34831	dorado_0.9.0	nanopolish	100	maxpeak	RNA002
142	6.96424	2.4746e-11	2.98471	3.11528	nanopolish	boostnano	100	median	RNA002
194	130.703	3.24441e-135	1.69175	4.52308	dorado_0.9.0	tailfindr_guppy	100	maxpeak	RNA002
4	65.401	1.04818e-135	38.2826	39.9663	dorado_0.9.0	tailfindr_guppy	1	median	eGFP
145	55.7009	1.27367e-116	3.11528	4.27547	boostnano	tailfindr_guppy	100	median	RNA002
146	58.9323	2.33556e-125	2.98471	4.27547	nanopolish	tailfindr_guppy	100	median	RNA002
112	68.8312	2.78441e-137	16.933	18.46	dorado_0.9.0	nanopolish	1	median	RNA002
148	347.09	9.30572e-206	3.11528	13.456	boostnano	tailfindr_albacore	100	median	RNA002
149	342.727	6.22903e-218	2.98471	13.456	nanopolish	tailfindr_albacore	100	median	RNA002
150	288.05	3.02024e-225	4.27547	13.456	tailfindr_guppy	tailfindr_albacore	100	median	RNA002
172	67.7993	4.35971e-138	5.38752	6.53483	dorado_0.9.0	nanopolish	10	maxpeak	RNA002
152	1.61714	0.0537502	2.79673	2.85235	nanopolish	boostnano	500	median	RNA002
144	86.4513	5.15099e-142	2.55289	4.27547	dorado_0.9.0	tailfindr_guppy	100	median	RNA002
191	93.0478	1.24681e-143	1.69175	3.00828	dorado_0.9.0	boostnano	100	maxpeak	RNA002
155	33.897	8.01218e-84	2.85235	4.22461	boostnano	tailfindr_guppy	500	median	RNA002
156	38.0558	4.45745e-88	2.79673	4.22461	nanopolish	tailfindr_guppy	500	median	RNA002
157	192.874	4.16881e-144	2.50141	13.5588	dorado_0.9.0	tailfindr_albacore	500	median	RNA002
158	174.127	5.63146e-168	2.85235	13.5588	boostnano	tailfindr_albacore	500	median	RNA002
159	180.639	3.18062e-157	2.79673	13.5588	nanopolish	tailfindr_albacore	500	median	RNA002
160	147.484	5.52065e-168	4.22461	13.5588	tailfindr_guppy	tailfindr_albacore	500	median	RNA002
134	89.0342	1.84813e-152	2.84055	4.44049	dorado_0.9.0	tailfindr_guppy	50	median	RNA002
162	0.0449127	0.482112	2.837	2.83943	nanopolish	boostnano	1000	median	RNA002
184	139.481	1.46728e-152	2.14319	4.72	dorado_0.9.0	tailfindr_guppy	50	maxpeak	RNA002
124	79.9058	1.10214e-152	5.12906	6.32111	dorado_0.9.0	tailfindr_guppy	10	median	RNA002
165	22.9497	6.31342e-58	2.83943	4.21005	boostnano	tailfindr_guppy	1000	median	RNA002
166	24.6019	2.74679e-61	2.837	4.21005	nanopolish	tailfindr_guppy	1000	median	RNA002
182	134.057	1.68339e-154	2.14319	4.49063	dorado_0.9.0	nanopolish	50	maxpeak	RNA002
168	123.852	2.672e-154	2.83943	13.6448	boostnano	tailfindr_albacore	1000	median	RNA002
169	127.73	4.59976e-146	2.837	13.6448	nanopolish	tailfindr_albacore	1000	median	RNA002
170	106.864	4.13589e-148	4.21005	13.6448	tailfindr_guppy	tailfindr_albacore	1000	median	RNA002
12	83.5388	2.28512e-155	17.3369	19.2288	dorado_0.9.0	tailfindr_guppy	10	median	eGFP
217	247.019	5.43281e-156	1.09862	18.528	dorado_0.9.0	tailfindr_albacore	1000	maxpeak	RNA002
173	50.4822	4.1439e-115	5.75117	6.53483	boostnano	nanopolish	10	maxpeak	RNA002
65	87.5147	1.35673e-156	15.569	17.8546	dorado_0.9.0	nanopolish	10	maxpeak	eGFP
175	73.0861	1.85013e-142	5.75117	6.96557	boostnano	tailfindr_guppy	10	maxpeak	RNA002
176	25.3271	6.81312e-64	6.53483	6.96557	nanopolish	tailfindr_guppy	10	maxpeak	RNA002
181	99.154	3.64376e-159	2.14319	3.47017	dorado_0.9.0	boostnano	50	maxpeak	RNA002
178	499.09	1.17372e-265	5.75117	15.8219	boostnano	tailfindr_albacore	10	maxpeak	RNA002
179	452.997	7.49245e-266	6.53483	15.8219	nanopolish	tailfindr_albacore	10	maxpeak	RNA002
180	414.999	3.33512e-274	6.96557	15.8219	tailfindr_guppy	tailfindr_albacore	10	maxpeak	RNA002
174	88.0134	5.38136e-161	5.38752	6.96557	dorado_0.9.0	tailfindr_guppy	10	maxpeak	RNA002
207	311.734	2.24824e-164	1.0865	18.3945	dorado_0.9.0	tailfindr_albacore	500	maxpeak	RNA002
183	53.5106	3.00236e-111	3.47017	4.49063	boostnano	nanopolish	50	maxpeak	RNA002
84	95.4374	1.03516e-164	8.05599	10.6808	dorado_0.9.0	nanopolish	100	maxpeak	eGFP
185	62.621	1.411e-119	3.47017	4.72	boostnano	tailfindr_guppy	50	maxpeak	RNA002
186	10.002	1.30521e-19	4.49063	4.72	nanopolish	tailfindr_guppy	50	maxpeak	RNA002
74	98.6612	4.74905e-168	9.40887	11.9305	dorado_0.9.0	nanopolish	50	maxpeak	eGFP
188	496.746	1.14347e-223	3.47017	16.8799	boostnano	tailfindr_albacore	50	maxpeak	RNA002
189	423.392	4.76076e-256	4.49063	16.8799	nanopolish	tailfindr_albacore	50	maxpeak	RNA002
190	407.388	1.40484e-261	4.72	16.8799	tailfindr_guppy	tailfindr_albacore	50	maxpeak	RNA002
35	134.585	1.23475e-194	13.5014	18.2543	dorado_0.9.0	nanopolish	100	median	eGFP
197	550.405	4.94272e-195	1.69175	17.6774	dorado_0.9.0	tailfindr_albacore	100	maxpeak	RNA002
193	56.7592	6.33354e-109	3.00828	4.34831	boostnano	nanopolish	100	maxpeak	RNA002
7	136.726	7.61872e-196	38.2826	41.8905	dorado_0.9.0	nanopolish	1	median	eGFP
195	63.9157	1.19583e-116	3.00828	4.52308	boostnano	tailfindr_guppy	100	maxpeak	RNA002
196	6.07956	3.04783e-09	4.34831	4.52308	nanopolish	tailfindr_guppy	100	maxpeak	RNA002
25	136.59	1.7744e-197	14.0355	18.5277	dorado_0.9.0	nanopolish	50	median	eGFP
198	479.487	1.42346e-219	3.00828	17.6774	boostnano	tailfindr_albacore	100	maxpeak	RNA002
199	384.663	9.2136e-265	4.34831	17.6774	nanopolish	tailfindr_albacore	100	maxpeak	RNA002
200	378.94	3.4558e-264	4.52308	17.6774	tailfindr_guppy	tailfindr_albacore	100	maxpeak	RNA002
147	373.802	1.34251e-198	2.55289	13.456	dorado_0.9.0	tailfindr_albacore	100	median	RNA002
114	153.115	1.03585e-202	16.933	20.3201	dorado_0.9.0	tailfindr_guppy	1	median	RNA002
203	36.2938	4.02224e-89	2.46211	4.05209	boostnano	nanopolish	500	maxpeak	RNA002
187	568.611	6.86398e-206	2.14319	16.8799	dorado_0.9.0	tailfindr_albacore	50	maxpeak	RNA002
205	39.5308	3.35448e-93	2.46211	4.3296	boostnano	tailfindr_guppy	500	maxpeak	RNA002
206	5.61136	3.41269e-08	4.05209	4.3296	nanopolish	tailfindr_guppy	500	maxpeak	RNA002
15	172.51	6.06401e-216	17.3369	21.2548	dorado_0.9.0	nanopolish	10	median	eGFP
208	259.459	9.6468e-204	2.46211	18.3945	boostnano	tailfindr_albacore	500	maxpeak	RNA002
209	227.208	5.54879e-206	4.05209	18.3945	nanopolish	tailfindr_albacore	500	maxpeak	RNA002
210	214.556	1.23616e-214	4.3296	18.3945	tailfindr_guppy	tailfindr_albacore	500	maxpeak	RNA002
108	39.1593	1.60159e-81	5.14629	9.96952	tailfindr_albacore	boostnano	1000	maxpeak	eGFP
137	455.512	1.02922e-236	2.84055	13.3538	dorado_0.9.0	tailfindr_albacore	50	median	RNA002
117	247.016	1.84854e-248	16.933	21.7803	dorado_0.9.0	tailfindr_albacore	1	median	RNA002
105	46.4712	1.06926e-98	5.14629	8.37275	tailfindr_albacore	nanopolish	1000	maxpeak	eGFP
127	420.552	1.73029e-270	5.12906	12.9392	dorado_0.9.0	tailfindr_albacore	10	median	RNA002
106	51.6379	5.32946e-117	5.55685	8.37275	tailfindr_guppy	nanopolish	1000	maxpeak	eGFP
177	490.5	2.20677e-286	5.38752	15.8219	dorado_0.9.0	tailfindr_albacore	10	maxpeak	RNA002
218	206.825	9.05807e-190	2.44004	18.528	boostnano	tailfindr_albacore	1000	maxpeak	RNA002
220	167.648	3.85441e-199	4.4665	18.528	tailfindr_guppy	tailfindr_albacore	1000	maxpeak	RNA002
219	176.133	2.018e-202	3.78593	18.528	nanopolish	tailfindr_albacore	1000	maxpeak	RNA002
