# Supplementary material for: Using synthetic RNA to benchmark poly(A) length inference from direct RNA sequencing
Source: Gigascience. 2025 Sep 3;14:giaf098. doi: 10.1093/gigascience/giaf098 (PMC12406214; doi:10.1093/gigascience/giaf098)
Supplement: giaf098_Supplemental_Files [file giaf098_supplemental_files.zip › Supplementary Data S4.csv]

SAMPLE	Read1 (polyA tail Length/reads Length)	Read2 (polyA tail Length/reads Length)
r002_vero_24	7859cfcb-e8a6-475b-b1b0-80f361ddf1c7:N/N	d7919e5c-d1b2-428f-8977-72040a2ccee2:66/780
r002_vero_24	77ed7a97-75c1-42e8-b5af-9613cc1dcd42:12/571	da979fa2-291f-4363-99ca-5d4aa55fcbe5:56/526
r002_vero_24	59171abd-b4e3-467b-8527-f742c6cb6cf1:7/950	b93991fb-d135-4650-8beb-81b23414d6db:25/473
r002_vero_24	0097cf33-0906-4873-86e7-5e82ec5324cf:N/N	bdb3b308-6042-47ae-82ac-4abe0bf3c874:29/939
r002_vero_24	07233bc6-9173-4354-8de7-b15d1a732dc8:N/N	ccc9e7c0-a63a-455e-85a2-70513d874b06:45/555
r002_vero_24	39e7257a-308b-4d3f-b351-9512b589ceb2:84/250	d60b0621-54c2-4880-b82d-2aed6711f2cd:77/1045
r002_vero_24	1f7be70d-3e91-4d84-aa18-6686e5a834d4:N/N	05a83cfd-7542-4f00-82f7-3a0ca90a7931:54/1117
r002_vero_24	7c56424e-3312-4eff-bf02-977dcf168974:N/N	493eaf55-7a4d-4b21-bb44-e3120ddc7ab1:63/474
r002_vero_24	55d97808-f649-4c0b-9739-bbf569fe88ab:6/166	7079c274-6a15-40aa-b07f-47a9e82aa449:62/169
r002_vero_24	9d6b1f74-3d68-48c1-8f07-3e1598e9589f:21/341	0e340985-306b-4bf3-b3cd-9d5dcdb8da20:62/470
r002_vero_24	3706ddfc-a254-4f39-8f49-b7281cf5eeb1:22/473	9f8fff4e-0988-40d7-82c2-4ad3eada768a:55/440
r002_vero_24	53faa445-b266-4df9-b33f-599952bc9e5b:10/619	c5b12240-b985-4216-b451-f78ab2015755:21/779
r002_vero_24	7afafb6e-1e4c-40e7-8988-96622ee6741b:206/773	52df5dcb-6d19-42f9-84de-7d28686c1cf7:N/N
r002_vero_24	a4635364-64c8-4797-a223-644e6027d062:10/470	b399db80-ee3d-40fd-a71b-71f464ef8762:41/1108
r002_vero_24	1bdbcd46-0fc8-4812-8719-d77fa8eb065f:12/468	0985064c-e03d-494f-a01e-3566e1221fd7:64/299
r002_vero_24	96247db4-e9b8-450d-854d-e9f0d0f8fc46:N/N	6135b2fc-52d4-4ad6-ae6b-e9f022374d3c:88/375
r002_vero_24	a85817c6-a05c-45b6-9e61-50459f42937c:22/964	8c4c95c5-08ab-475b-a12e-b07d783c6d3e:30/177
r002_vero_24	7af0e510-c622-40cb-b5db-cae915d7a043:N/N	01789b2e-23af-48b3-994f-ae7012592221:36/726
r002_vero_24	6cfd3062-4a45-4866-aaff-09d6548efa08:N/N	029ea34f-4a51-4d53-9327-5455e52af457:N/N
r002_vero_24	bc641795-d150-4101-8759-4796ca9600ae:N/N	50bdf9e0-ef16-48bb-8871-dfa584ca8352:25/301
r002_vero_24	69bfea38-118d-439c-b16c-1e3c481218a2:N/N	db3b3779-52e2-4f70-b763-fe86e5ac0090:58/1400
r002_vero_24	676d8017-c095-4587-bdc9-f7b5f5a5468e:58/558	bd72f5b8-55f3-4ba7-aa2f-692cde1ed501:N/N
r002_vero_24	bfd1819d-c655-4ce0-acb5-55381d2e6058:N/N	f3f7ae3f-77f0-42b7-a185-55b56a29f12b:6/705
r002_vero_24	93ac3d9f-52ab-4054-ad7d-8575e77d18d9:N/N	cdcc5584-7174-4900-81a6-673be70ec838:51/282
r002_vero_24	9b420945-89b7-45a7-9a1f-2a0fd574551e:N/N	7101d283-a959-44c5-9dd7-0ec3b1c10861:102/485
r002_vero_24	83deff4f-ed0f-49aa-8d13-34e5d3b97850:85/804	1dd6d59c-67c0-4e29-985f-7a504d133307:26/251
r002_vero_24	24e8958e-553c-4f25-9ab3-b87462a038cd:36/597	03d0e0d2-f79a-4810-9ca5-018b5f082d0f:13/943
r002_vero_24	67e16fcd-22cb-4f6b-a398-299192fc1a3c:30/659	28b9263a-4685-4644-a950-1c40d0fde29b:55/841
r002_vero_24	c7eb2abc-8f20-4efa-b9e5-febdfe6ccf64:6/286	fc32ddfc-4a9e-463d-a29f-5c1638cae24e:49/393
r002_vero_24	9c82d6e8-60dc-4817-80e0-729bf99d852e:11/782	91834ca4-811f-4e29-b584-060619afe238:N/N
r002_vero_24	4fa7213a-ed56-4d2f-a178-377e6145604d:N/N	383a0c3e-751d-4807-9e04-e902895287cb:30/512
r002_calu_24	009fd798-f857-4d93-b68b-1cbaee22ae19:65/798	b6d41272-2c76-489b-9592-59d8e962f3f8:29/268
r002_calu_24	353c9d67-a6e4-485f-b8d0-4cc3e0c1a862:N/N	e7a64cfb-31b5-4ddd-a692-ec4a4f140f5d:15/347
r002_calu_24	15fd7fc9-13b0-4855-bb6d-487f5993bf5d:57/802	49120d03-cc42-4025-88c8-7f72055a0a42:45/107
r002_calu_24	8ed70b7e-df92-468f-bb7c-2ee1aae35a32:65/604	e9f2a271-b8c3-4d93-b64b-4f831cca0bbf:61/937
r002_calu_24	0ab5f735-008a-4951-8d37-ca4ff0e3cbab:54/621	d434c0c3-e345-4ddb-ab92-f267dd695ab9:18/819
r002_calu_24	8b3a2081-1f5a-4f2c-bf76-56dd44afcd46:38/600	31b028f2-1bf7-4616-8fcc-6fc7cb75f8d2:18/953
r002_calu_24	2677c7e5-cc60-41cf-a6fb-a7e4e425e243:55/615	5e0f03cb-cc62-4801-a47c-28cdf8837320:8/2329
r002_calu_24	d0574197-a7eb-43b3-8668-d9db766141cc:81/483	8fd36174-1626-4451-bb31-6caa578e4a9c:13/333
r002_calu_24	da0309a6-b6f1-48ac-a5f8-81b85f547da4:23/266	49926cf0-16b9-4ec7-b80d-22760c4deeee:25/408
r002_calu_24	d33ad7f7-d112-40ab-8856-a8444d19c0d5:N/N	54251ea4-ba76-4c86-abec-a437aca9baee:52/170
r002_calu_24	2ef98a65-b4d4-4156-ab62-c7c1fcaa3b31:53/606	800b44aa-d1e4-4c92-872c-cf3706e2bbfa:42/944
r002_calu_24	305852a7-0647-428a-9106-45bba103a124:66/606	255bac8a-1ff9-43cb-b1c4-d21e0b89db78:51/321
r002_calu_24	59f33348-59d7-4888-a853-cb6a1d169ae6:N/N	48f9fd65-7579-4258-bc42-7455c49226b0:23/434
r002_calu_24	eb2e5c41-a654-4b59-93a4-6b4b609bcd5e:65/407	0cb48e67-ee02-47b1-b72d-258c7388318e:14/336
r002_calu_24	c48686ef-1f56-4697-8290-3273d461778a:20/642	493f5289-c98f-4ea5-af59-8562627e644b:9/469
r002_calu_24	cb033862-918c-4574-b944-b7b18841eb1a:54/864	59036b78-2840-4b4b-871d-a882b52e55e7:65/161
r002_calu_24	6dc20b1f-07ce-4ff7-920d-e24e2e93e407:36/600	c8dea44a-04ba-4d0a-bff7-1b81902aaf1b:71/951
r002_calu_24	2bdd2536-2644-4af9-8a6a-0c95fe8a080d:75/663	ad747e9e-23de-4da9-b59e-76c6c0d36571:106/924
r002_calu_24	a61ae648-6425-4389-a3ce-a4f310e21db9:N/N	75640125-82f9-4c5f-9739-1483e21df579:62/300
r002_calu_24	6eb0ca63-15a8-443b-a245-0533cd997e34:12/605	d299b990-7db9-4b89-aa93-2e88c204e50b:34/734
r002_calu_24	40cb297f-475b-4e4b-b8d7-b1d5af322404:76/546	0ff4653d-7ce6-4cdf-8ded-db51b055238f:76/903
r002_calu_24	eac40a3d-231a-4d3f-84ec-f30594464e31:59/575	9f03e9d9-96f3-4c31-b300-0d264fa08719:61/947
r002_calu_24	d2c48e71-aa5b-4dbc-a87d-f634ab33a16b:30/602	cf3c3fcd-c805-424d-8058-4c1cb4ef6749:51/455
r002_calu_24	7fa9712f-192b-4d09-b002-7395631555fb:56/596	941b5f8e-f062-4d76-9ccd-c5406c76aeea:83/946
r002_calu_24	0beef3e2-21b7-41a5-a3f3-ba65bfe8c88d:84/313	1dfef454-026a-4fa3-b048-9272906ab550:N/N
r002_calu_24	06b0c97d-98e7-4ac1-a804-45a7beb0ab67:65/601	0e3b2982-18cb-4a5d-9776-81a9fce34fc2:N/N
r002_calu_24	8fa5f670-641f-4502-8e09-99d719c886db:16/587	e246dd53-76d2-4515-be60-bd5e4826777f:42/471
r002_calu_24	ca61e9c8-0e86-4598-8d82-16e2141596f3:23/628	cf73e1c8-5509-4927-94b0-d7055fec0d20:N/N
r002_calu_24	7d047372-79ac-4b54-bc29-48fc4323f71e:63/449	f5105436-218e-48dc-b7ff-a0b1cc44cc9e:43/503
r002_calu_24	8c02de04-4e18-4475-ae94-3e5ba71580b9:11/633	2297597e-9e9c-4ac4-9ef2-55a9327491a0:59/950
r002_calu_24	c24a0347-69b9-41ff-8210-d8a1172290cd:95/524	ad24cc71-34a1-4e23-bf47-97e8df77f186:70/926
r002_calu_24	1ce27cd0-3300-4b6c-9fb0-427a0fe68bb2:65/608	f527a1e7-4085-4568-8f2a-c3c1ada232e3:11/419
r002_calu_24	192d9246-72ab-4450-af63-d8401a5111df:52/606	2941b141-fa86-4b68-9cdd-766585da8081:N/N
r002_calu_24	86dd9aad-ecad-4b4a-9f65-780d7bc69303:N/N	6cd06de5-7adb-4a51-914d-4cb102b5f360:23/518
r002_calu_24	e3f3eb34-bb3b-405d-8a2e-b42ef4bd867f:75/610	d7d01b45-89c2-4490-a632-800390273c06:95/943
r002_calu_24	59898aeb-fbdb-4bc3-95c2-bdd62856ce27:64/577	b8e8dc38-5620-4be5-9bb1-d716821449d1:38/464
r002_calu_24	563e274a-4315-4917-a908-da2d81041aa1:58/614	b722e9ee-b363-4ed5-ad58-672519ec7e59:68/208
r002_calu_24	7e23f106-495f-457e-b0a1-38a225bfdbca:80/596	92bc9fbc-6199-4d32-952c-c1fe22ee7570:27/415
r002_calu_24	8963bc2c-0deb-4925-89c3-9ff10890703b:21/507	638fb83c-8e8d-4425-ac87-33353e5a03f7:153/864
r002_calu_24	24396ad4-e7a7-435c-b831-20b593e5fd27:54/616	61e3b502-22b3-4023-968c-d5f3269afef8:8/951
r002_calu_24	e30dce6e-3c58-46ab-b34e-d21f2266d250:51/244	d99db4c4-efcc-4357-9766-d98abf731cec:58/956
r002_calu_24	a1ac1de2-f7e4-4889-9e0b-20f44b45c79c:20/392	5f0c6c26-b390-4115-8a4d-41ac613fc712:N/N
r002_calu_24	67a1993b-acd5-4728-bdeb-29feeeff2000:N/N	5612550f-c5bf-4abb-9503-bf2cf985190b:43/322
r002_calu_24	ccddb802-8a0f-43d6-b17c-26514689b38c:N/N	2e63c24a-ec5c-4b82-9063-075aa7746604:10/506
r002_calu_24	bb344673-75d1-47d4-b11e-5eebdb35117c:N/N	59985c6a-5874-4cd4-93f6-0f795df1b4c0:41/245
r002_calu_24	358a3752-3dc7-41ad-b123-542e7f6c8cb0:47/599	d48e7d84-dec0-40f4-b9c5-6520ccb779f1:45/937
r002_calu_24	6333251b-4550-45fc-9ea8-baa6746581cd:62/609	795871b2-23e8-4124-9751-cdd69b15bef7:N/N
r002_calu_24	618e9a51-2589-4557-93f6-cd8332b9f899:N/N	38ea8eb8-5b96-4d13-9a28-05d39e447794:62/949
r002_calu_24	d848c490-0df7-4f20-af29-c77e71b83949:45/613	71ed55e3-c3d2-4545-9b21-3631dd918559:70/956
r002_calu_24	e9a33bbf-2ec2-4e31-8b3a-6e1797380f29:N/N	dccf111d-a22e-48e9-ba87-e733e952e1cd:57/941
r002_calu_24	517aa8e0-1a8f-482f-a916-e1640bcb2e40:N/N	7749a5d5-e9c7-4c5d-8151-780606f49642:63/205
r002_calu_24	77f3fc86-7336-42f2-a5e8-ccc4af263649:100/603	79eb1adf-af3c-4b61-af66-95ca00e2dfbf:N/N
r002_calu_24	7ead6e40-df01-421a-b43d-8046169763d3:58/577	83bd75d2-711e-4bc8-85ab-401d1d1fe5c6:79/493
r002_calu_24	17841b5e-12aa-4db6-a1eb-2018b6b718fe:72/531	188825da-b860-4bcc-a411-3c7c431438e5:N/N
r002_calu_24	9516e91c-f80e-46b0-aa3d-d60fd1662713:63/593	b996787b-cd46-4c7a-ae94-ee098ab35fd3:58/943
r002_calu_24	aba7e147-72eb-4a00-94d5-eef0761e1b54:86/779	6fd4227f-7d2d-48b5-8f24-ebe2ce9e6fae:75/944
r002_calu_24	bae3b72f-bfdb-43ae-b56e-140158cefffe:58/600	83185ca7-02cc-4491-b5b6-b2417c58de35:70/707
r002_calu_24	a56ff46a-c3c7-4b34-b325-560541aacc70:70/605	165aea42-a0dc-4979-87ea-072681f8489b:43/926
r002_calu_24	5672f816-ccba-4b14-872a-4f447209a292:63/822	a107b03b-ca6a-4391-b005-01bbde560ace:48/324
r002_calu_24	81f6816c-6e51-419e-8a76-95b3c33b3c21:65/599	23e92444-25c7-42a7-a802-1947a2390f41:29/427
r002_calu_24	6c38db98-f822-4e7e-a442-ac595533acf8:63/604	3193b664-6f70-4d86-8770-f54d869b1056:69/937
r002_calu_24	cfbca31b-aa9c-45b6-91d0-4b2989f7ded1:68/597	9e2ccacc-9fad-4756-bbd9-76a36b89fbb9:65/988
r002_calu_24	c144188a-dd4c-43c0-956d-23c1d608d4fb:N/N	6fce9aa2-153a-44e8-ad0f-b648c771d333:34/504
r002_calu_24	b9940176-7a9c-414f-92c1-a7fe3a3aed31:N/N	d1bc0878-8d2c-4ff3-a0ee-e10988b2a7d5:34/474
r002_calu_24	cf703687-4e2c-43d0-838d-3555c9732639:9/410	b20ca130-876b-4e0a-b91e-6b4b7684ee26:13/510
r002_calu_24	0f33db9c-0bab-4a36-b578-e955d67ce5fe:16/810	f0ce64fd-5645-4568-93b7-25abca94227c:72/219
r002_calu_24	878567a5-4c45-44d8-bf91-c743836adf9a:26/632	12c4c40f-3415-4acd-9516-ce1599a0099a:54/306
r002_calu_24	a858c20e-4135-45b5-b04e-a80a64403162:6/488	f6f44861-8087-4953-bcc8-888fec926330:30/758
r002_caco_48	dbc318e7-bfff-4928-9543-4e748c8b29ee:N/N	20e17d55-74b5-4d49-88dd-140f61e55ca2:18/584
r002_caco_48	2941548d-6b93-4e60-99b2-3d0b14991045:72/588	ab4ee3d4-ce32-4ea8-ac05-768f739b3980:56/915
r002_caco_48	44f4914f-0cf8-4f08-8b33-ebceea006315:12/644	ec317f3a-bbf2-45a9-9bcc-383328dd63c0:53/293
r002_caco_48	17bcfa34-a2f0-4461-8b45-72e8abc7582d:26/1484	33df4196-bb52-46c3-a21f-ac770c7e05ea:9/220
r002_caco_48	f0d41ce0-a986-4eda-a520-9880c7efdf07:68/616	cf3a89bd-6c6f-4234-bd28-f4e2697a48e1:66/848
r002_caco_48	948f33da-36f8-49f5-a4ad-4c882f1765f9:52/323	f2bc3f56-fc21-431c-a5a7-51cb1fc4aa64:56/295
r002_caco_48	73001cec-d243-4e84-995e-fc8ff1bf200c:14/632	b61d7c57-6b6e-4d5c-b553-7d0558af6890:74/926
r002_caco_48	6fbad082-5b57-4309-8845-234254889dd6:N/N	7989c8eb-6f28-480b-a04e-4a94caeeda9f:52/149
r002_caco_48	383f18b3-f5a2-437a-b0ab-8dc7cc947a87:65/611	90ae18cd-0c8b-4276-a984-99124ea4f274:68/942
r002_caco_48	ca6accea-2469-4f10-b7d0-02f87cd7dc93:52/567	d976620d-47d5-4fab-99b3-f567f025a5ed:31/613
r002_caco_48	d1c8be36-96c0-408a-b3b9-a5a46492b3d3:16/405	0bc1f098-31c5-4fe6-ac01-0a997a3148c5:147/973
r002_caco_48	258f9d42-6045-44e7-a94c-e8ae446a2a3a:N/N	170b3085-3873-4cad-8eba-e03ec4c9b9e9:38/464
r002_caco_48	f58305a5-516e-4bc7-a757-8f952fbc2c1c:37/615	0c75fe7b-b404-4316-a696-1c8c38de8f58:65/942
r002_caco_48	bf62b687-f4e8-4dd6-a8fe-2a0b6cf23207:58/632	cb87c59d-06d2-46a7-b25a-b30d5adac754:65/304
r002_caco_48	3e2ee820-52a2-4421-b76c-fc30b3d8b0a7:54/313	9e28ee14-2477-4c86-8291-6b5bc86a3792:88/1005
r002_caco_48	d4162bd8-e3eb-4e1d-8dec-229435348400:53/402	e24a4556-db46-442b-90c7-8afed7fab757:72/990
r002_caco_48	2c2294a0-9aff-4949-a352-28816e0f9ee0:N/N	6a9b5dea-3116-4b24-9681-aacefabc3aa1:11/694
r002_caco_48	042d95a4-3191-4c1d-829a-1749014fffc5:10/336	c5c9448f-d827-4067-a750-d06c1978cf2f:N/N
r002_caco_48	5804f890-0c84-4c7d-900a-be72eab04176:57/567	7f6b149e-61db-44c1-a855-6174bfdad0fd:55/942
r002_caco_48	d4785b2f-c455-422a-8722-f13b98295806:44/545	5b550469-ae5e-4580-8fd2-82cd9ec7c990:N/N
r002_caco_48	e9126f1f-b70b-45b3-bbf5-54a344636bbf:N/N	63ed4d3d-29fa-497d-af7b-dae0322eff1e:29/1106
r002_caco_48	9871621e-6e35-41ee-9706-35971fbc93b9:64/494	3ea61c70-a414-4f32-926c-91c58f3979d8:63/919
r002_caco_48	e828e751-52bc-451f-8b88-8d6dbe954afb:69/436	0e5ccd3c-2d95-48af-85ff-01d4859a7f8e:58/919
r002_caco_48	5ea81819-8dd5-4aef-b442-0a82ef7793ad:34/605	8607299d-6778-495b-9fc3-4747d02ca7ab:52/941
r002_caco_48	858156cf-52be-4347-a694-8741944c69ce:58/606	fdf37ecd-e0f4-4ac0-9859-07eb35bc6aa1:133/903
r002_caco_48	4eb674eb-e93e-46f6-8c95-cd49fdcc0288:43/640	02eb3743-9473-4779-81f8-146aa8358c18:59/932
r002_caco_48	88c14dd9-3c74-48d2-b228-60683bb330e5:46/604	e7083254-04bd-412b-bd33-01b312cf49c1:23/979
r002_caco_48	b12ffc28-91c1-4be7-a7b6-94197140d4c9:82/622	74c689bb-0135-409e-9ab9-db55f1bc741e:42/180
r002_caco_48	ab3dc974-f2f0-49f3-9350-9b3f084f2c50:39/609	e37762f0-1220-412f-aea9-c482a00fc73d:21/987
r002_caco_48	e23518d5-1353-447f-967f-ceea069fcf8a:55/600	c505b72e-08f2-4e86-a9d1-86cf9e3bca44:11/407
r002_caco_48	7e03bdb1-6ad4-469e-a55f-ce2215bd77e9:21/645	a11cce66-0648-4027-a537-ecf708c74264:50/974
r002_caco_48	d11031dc-5217-45c1-82a4-b67605bc32da:103/808	7e459639-ae3d-4c3a-98e4-685a7e925fb6:N/N
r002_caco_48	d79c9c88-eaa9-4d3f-8cd3-3a647f8acf93:86/305	c2f4c599-c067-42fe-a794-97962c98157b:60/235
r002_caco_48	fbffa71e-8ffe-4d62-a655-7eea1ed2ccfc:94/572	bdab21f5-7214-4d76-90b0-8687bd655530:57/576
r002_caco_48	a45c3c64-03c9-4b05-82de-7b090c6fa5c7:65/577	6d923207-ae82-4361-835c-3f205a372d23:53/931
r002_caco_48	69df7ced-59a2-4361-b0b6-0b0472ecf0e6:59/592	5532f353-0d06-49c4-ad0e-c65630fd48c3:20/971
r002_caco_48	3c3fc9e1-034a-48a6-a1df-e791a11e1e6c:13/643	d50484b9-b0e8-4257-8a4a-871a97eed219:38/384
r002_caco_48	57937211-8cb8-4bdd-92fa-9a72fbfde4a2:40/528	2c647c45-f678-4064-815e-cf7c6cfc341d:N/N
r002_caco_48	bb4b26e0-8d4a-4d22-84ac-c0c5288be9d7:12/512	4cc67369-acfe-4a2c-b9ab-bfb191b4cc14:66/628
r002_caco_48	3ee33c95-8bc0-46b1-ab28-521d9126019b:85/479	cc0580b5-92d9-45c1-b561-a8f2c3adaa79:34/932
r002_caco_48	c93d39b4-38b2-4edc-80fa-2035441db035:57/467	94662a46-9348-4e4a-aaba-3fb379515e22:66/506
r002_caco_48	5544b4d3-62da-4dca-bf1d-d3362d669346:62/620	a2a4c06a-cabb-45ee-bc46-1a8f7af88a25:58/437
r002_caco_48	117336d5-54db-4dbc-8c2d-62fc299889c4:60/607	a5033636-0d40-411d-8a23-aab8deb9bc4f:65/293
r002_caco_48	6a891c38-1ca4-469d-b2d1-5511d4f3b64f:17/624	e4d6e342-efed-4714-87be-36c983e8f03a:72/735
r002_caco_48	8b706bce-4ab4-4c2c-a304-80a05b6dd9fe:59/560	a845a9f2-ee02-488a-81c8-a664354fd984:32/924
r002_caco_48	e48811b6-8067-4d17-a775-9ec55cdbf3a8:60/627	84bf0170-9d88-4f19-9060-559627548389:138/889
r002_caco_48	3c0ef4c4-50ac-4a93-80d6-da532c0dbecd:N/N	fc206f6f-cd47-49b1-9b38-0aebf4670e02:79/338
r002_caco_48	cd7fc57f-da92-4bf1-972c-293126dacd95:N/N	be6456bb-24dd-4597-9a11-907d5e9552f9:73/354
r002_caco_48	9d533aff-f835-46c0-8119-1fc6d28d5ce6:50/638	ef4115ba-1e6d-493f-a743-078f1376a4bb:53/223
r002_caco_48	71216e3d-5e89-4436-a7f6-ec2ce010359a:12/735	a248f4db-16ec-4c5b-924b-217e51c5fa62:33/439
r002_caco_48	0a84613f-edb0-4e76-b2cf-828f35d197ef:26/588	07f37a9c-7e7e-45ed-a84b-20c655c00add:83/282
r002_caco_48	9c72922d-e041-45dc-a7fa-8a636be80cbc:70/631	69b43985-8ccd-4f27-be01-2cad3d4cf2ae:66/910
r002_caco_48	689ab21d-6101-4ff0-b73c-db5cdf833762:61/596	ce86bd03-edf3-45cd-b173-b352fdbf793a:52/922
r002_caco_48	bfea055d-2f68-419a-9ff0-f36e8d9a2b1f:72/619	96a3e0db-916f-4238-bc85-e2183766306b:64/353
r002_caco_48	911f26d6-5faa-449c-921b-0617efbe6ecd:8/463	89e5ebc6-68bd-49b3-bf5b-308132365895:N/N
r002_caco_48	93720daa-f915-44f9-bbc2-16bd8e7204eb:56/298	ca5aa3de-d6d5-4062-ba30-cff57df29dc4:61/256
r002_caco_48	6e8ef40f-5c85-44c1-b8a6-c22a671b39fb:73/599	00e31dd0-3bc3-4a8e-881c-27edf0a0d216:67/912
r002_caco_48	a8a26e2d-9d57-4d94-beec-1a3bf69ab5d4:26/241	d6e92445-1857-44e4-9e9d-12839ca0adc6:77/920
r002_caco_48	90252241-0077-48e3-8e5d-d28b4aeb45c6:52/604	b5bd2dbe-10a6-4777-bc5b-22e9f39bcd54:N/N
r002_caco_48	b9326f16-5f2a-4f32-9607-4ae9f837f3c9:13/218	356c02b7-5b8c-4899-9e2f-e506c79a70e8:20/442
r002_caco_48	85dec198-3264-4b7f-a828-90ad4d5b231d:55/262	3abeaa62-c442-4bce-a4c3-6e4f16acb741:56/953
r002_caco_48	6dd3059e-a35a-49fc-9eb8-8d8f12b782cb:N/N	dd4518e8-76a3-4641-9778-b348f62e1322:27/476
r002_caco_48	456f690e-8630-4dde-88b3-caada02e61a3:69/600	bab73e76-0bab-4d85-94d7-0c6694d5b892:29/969
r002_caco_48	ea857326-8393-4cbb-830a-f6d5a707d6eb:N/N	3101be5d-f98e-4ea5-8f6a-1e1eda05afa5:47/915
r002_caco_48	f53d1c9d-3d6a-4c90-adc7-9719b6a91d3e:N/N	cd2a5558-7dee-41b5-a8e1-71782849d1cb:33/170
r002_caco_48	23b87275-e766-4108-9ddb-00641a6e8a09:64/607	2f3cdce9-e04f-4bba-adcd-4c4298ad57ef:66/388
r002_caco_48	3599a0e2-ccc2-4572-ab0e-782e329a29c5:55/606	a512d6cb-601d-43f7-9423-e804143357f6:38/928
r002_caco_48	1b8009ec-a1f7-4a55-9216-5003d3123e84:21/418	1efce5d9-c7eb-4417-a3af-c9069c303558:12/532
r002_caco_48	ec71a99d-e62d-459e-a48b-2251b231621c:73/411	8fd8ca4a-f5a3-4fff-8e41-6057eba7d0b1:36/609
r002_caco_48	2f2f10a4-7c7f-4ffb-879a-4b9099d6e1ad:59/606	749fcca0-eaee-4950-a5d2-aa37c34bb972:55/417
r002_caco_48	48b01577-45d8-4b71-84a5-1675e59fb5c0:40/595	b74ef9f7-ad95-4759-b8d0-ddd727b2c769:41/476
r002_caco_48	b1d1605a-b0d7-4392-9216-9ac5125263a5:44/576	3adfc91f-96cd-4e5f-b48b-349e7d8a666f:58/906
r002_caco_48	3bf1b9cd-675d-49f8-967d-49c21543bb73:48/582	a26843d4-bcb3-41f9-99de-a84af4fa4c0b:N/N
r002_caco_48	dae177d8-810f-4e23-bc67-57b084885147:47/800	e3a2d9b6-2425-42cf-8bb5-e7173a38499f:19/126
r002_caco_48	f8392f40-431d-4334-8681-462d1f9f91e0:9/713	7e3179f3-c16e-487f-96ad-c9ada937b832:28/270
r002_caco_48	6a97fe44-c3c0-479a-afd6-e156e55abe58:N/N	7a81fc75-b48e-46e2-87c9-7154be8e694a:78/705
r002_caco_48	75700281-4553-45cb-9103-1ea9e2edd533:64/321	bcc4f2f1-1d27-4001-9730-1909e3d0f346:8/420
r002_caco_48	604ebdc5-9a73-48f3-af6d-7734c29fb0bb:63/612	205dcd26-4e85-4237-8499-424f77deb019:71/692
r002_caco_48	85c8fae1-14e6-4961-a7bf-f202522f8f19:77/601	cff1623d-da7e-4c76-b000-87c7a5acf35c:49/331
r002_caco_48	36c32df0-7599-4580-abd4-623c65191676:37/248	67230bfc-8a89-4b62-b843-e392bb00fd68:55/941
r002_vero_2	c7a3e363-db6c-445c-b210-d4570e30a008:N/N	bddc5b23-93aa-417d-b458-6c5efea435ab:9/577
r002_vero_2	565353f0-c951-409a-a7cd-d1a6c90a4e24:N/N	5a1eef7f-b263-4357-bcc2-7f10a5bb1cae:59/242
r002_vero_2	41cad596-aabe-4d19-a093-4351e0e553d7:N/N	8313a0dc-5a44-431b-80a2-42177fd3e03f:53/272
r002_vero_2	8a9915aa-bcc1-47bd-901a-fc029b999b1e:N/N	dadc18ed-a6aa-4d0f-8ba6-d65bf584f418:60/342
r002_vero_2	9708a748-1c79-48aa-9c6f-5fa0c110542c:122/638	955f1e1e-da10-481c-93d4-31a38ff684dc:39/440
r002_vero_2	8a6313da-08fa-46c1-9969-4a7cc321098c:12/123	92e09987-eb36-4d73-bc4c-cc1baa4b4d6f:51/197
r002_vero_2	18eb3a1f-0b45-4445-843d-0110833f417f:17/416	4f4e0838-2b3d-4c34-a9f4-4a1257e76d8a:N/N
r002_vero_2	8fd2b9c4-2b94-401d-85d0-db73b4080ca0:20/784	38159e58-3b6c-429e-ae7e-58dbdf3dae42:29/1140
r002_calu_48	b298d545-a3f9-4ff2-9a3b-5f6eb000c52a:N/N	6e0562e1-8eab-41cd-86da-d89c394817c1:67/462
r002_calu_48	1f3d32a6-eee9-4860-b2b7-c35e0bd134c1:N/N	e9020ef6-522c-449b-b852-5d998ddd9de8:19/98
r002_calu_48	8c83a44b-c04f-4a34-abf3-e39a830dbff9:9/122	b55144f2-2c15-4083-bfdb-8a99b82aa2e2:35/270
r002_calu_48	488fca3c-e623-4a65-be00-3f584a862a4f:16/215	61dec0c4-069d-45fd-8ffe-a7f5e949fba9:60/623
r002_calu_48	42df953e-dd54-43e0-9c29-7af1e7b66d1b:N/N	080894ee-4faf-4489-a8e1-789b66bfc397:18/550
r002_calu_48	1ed4febb-6929-4bec-a12c-e1bb9b16be71:N/N	65ad8162-8f3b-494c-bd13-3cc943822402:71/152
r002_calu_48	fed28c08-1281-4bfa-8885-678d05d01985:N/N	21078dfd-1ac8-4a1b-86f0-31f14d393e04:54/274
r002_calu_48	38f7cc25-d649-410f-8715-62657d5bd23b:13/596	27c06758-2287-4788-bf84-9059a2eef1f0:69/462
r002_calu_48	bd1fcfd5-da07-4612-9d8d-5b772cebe195:58/592	4b7e2ec3-c0f5-44d3-b352-ff5e09ef5746:51/925
r002_calu_48	34cd8bf1-78a2-4ce1-9ad1-d3af4ccd41ff:63/614	a777f23b-0648-41b6-b81a-ca3946ecf43b:60/802
r002_calu_48	50809fb3-2e53-424e-959f-2758ae20e2ac:N/N	f6676cbc-1afe-4ca2-b347-814f4fa2dd3a:16/981
r002_calu_48	75064b09-7b01-43cc-8b62-17ce57ceb97d:N/N	a9a111c7-299f-4b5d-ba99-fdd1cfb5860a:N/N
r002_calu_48	e3c2ca99-6c23-4854-b5fc-8a45e56827af:9/391	fcf82e3c-b00d-463d-861f-73d59abb0b33:N/N
r002_calu_48	2c66291d-d049-4e09-9430-2f54c25ed3b2:56/618	6d871a8a-1503-4a77-b4f4-923993c9d6be:73/938
r002_calu_48	01bd8042-c66a-49fa-9e90-6397bb4c0476:64/475	29d3dff1-709d-46a2-8c20-1bb277cbea1b:50/183
r002_calu_48	ee6f6f7c-d998-4215-ab73-989efa8c5911:41/597	ef5a3f26-cf39-48c8-834d-b96bbc6d71bc:63/144
r002_calu_48	2b46cf62-5af6-42a0-8f52-e2e60f0ed057:56/606	a5e6c82c-faaa-48d8-9eba-e56362060dfc:63/945
r002_calu_48	0e4b3c50-dfe5-469c-877a-681296063a66:13/583	a0fad630-ec4f-4d20-8cd2-c5a0d2e6c608:42/928
r002_calu_48	13afd5c9-e61e-4070-ba7c-e0e4b7971c12:28/584	0fa9a4d2-ff8d-4114-9c73-909ec4f26965:58/599
r002_calu_48	68bb05cc-8a15-4d3e-b60c-e7775f75a09d:54/587	85730f48-13d1-429a-9e6b-12bee7b1e20d:67/915
r002_calu_48	67b31adb-3fb8-4f5a-b735-d8437ef23cf9:44/572	0e9eed50-b0a5-4632-97f2-fab57c1d4264:18/517
r002_calu_48	73bef9f0-ff74-4783-b0ec-1c7ba6a8c57f:17/315	0435d7dc-a660-4899-a4cf-8f8f174299f5:N/N
r002_calu_48	d87d515a-80f9-4884-a353-d335704d5411:59/172	2e8a02ed-d83b-4c09-9e20-8883e0056f54:58/387
r002_calu_48	3dd1a2e2-1670-48c7-be76-8f5c613a7662:49/610	28db43c4-f961-460f-8ec2-0934f2bf71d3:N/N
r002_calu_48	e11e6765-5990-4815-bde0-f086689fce48:63/613	44479ec8-06c9-4f11-8502-7a35562587ab:N/N
r002_calu_48	1fe95b7c-a257-4fb0-83b1-3e990385f1d0:68/607	23a17b39-875e-4c5b-80b2-d0842a31397a:67/950
r002_calu_48	bfbbaca5-a531-437a-80a4-62254cdeab0d:62/599	69052ecf-9240-469c-8399-1a74cc0f3950:70/950
r002_calu_48	d6298666-fc0d-4793-8b11-779512359b22:73/505	3c0dbb13-d6cd-41a5-9f45-f659ee78f241:10/653
r002_calu_48	f1c3a446-4411-41c2-be70-4a26f6b1eddf:56/600	b7d099d4-eb7c-441b-903a-a126cb52b979:46/141
r002_calu_48	902c6995-bebe-4ee0-858f-83b9fd280972:57/580	b65661b1-1082-4474-a31c-7e213cd664eb:71/739
r002_calu_48	1a06f67d-a627-46f7-9c3a-814db3f0d7f7:N/N	09891ac9-a146-4dd5-91c5-e601e54e9ca3:60/970
r002_calu_48	0bb0a26b-922f-49dc-a049-22c7169a4020:67/527	ceb15dbb-e172-4c1f-be9d-f4d788019cdc:43/147
r002_calu_48	a427c0ce-5e26-4a32-8edf-2c385d526570:40/321	2946092b-320d-4785-82cf-78de41e48bc8:64/473
r002_calu_48	891105f5-2625-49a4-9621-af920c2ded43:81/606	e2af51d7-70ad-4539-adc5-10ae6953605a:11/322
r002_calu_48	ebb039d6-b104-49c6-84cc-55759b4bd6d3:47/585	3d8bbf9f-ca08-4fb1-bce5-30a1818322e5:N/N
r002_calu_48	005ab7f5-e4bd-4e89-8588-91d8a0a6d3ba:51/340	5283d0ba-f3fc-4470-b9ff-234538ea1b53:50/212
r002_vero_48	7213aaf5-bea7-40c0-8ce7-f99b9c8efc47:N/N	37760f28-0d0c-449e-848c-43c522114eb5:63/315
r002_vero_48	535ea79c-db0e-4e14-9491-8e30dd2813cc:N/N	7003678f-b598-4360-88e5-97501b28f257:51/461
r002_vero_48	3b00fc4a-d152-4b1f-a01a-966a5bb29062:N/N	7971a002-dd6d-4a19-8904-10d58d8af889:68/695
r002_vero_48	f0ce114b-cbf0-46fa-b0c2-af959e3b4c69:N/N	b54881c1-e828-4523-8a9c-f8d8c6a8eb87:10/279
r002_vero_48	e9b591b4-33ab-49ec-a404-f27ed375200e:N/N	fa4be030-3681-4955-bd36-64dabe92899b:58/586
r002_vero_48	3613aa0c-2e99-464a-b0a0-7dacbed8b657:32/562	24505b09-382d-4f9f-8509-0334e24a4d6e:7/391
r002_vero_48	4d4e11e5-2bbc-4abe-ab3d-9aec1f76fbf6:N/N	96022fd7-bd02-4e6c-b5ae-e26d75fa1697:46/1147
r002_vero_48	9a21a561-74bb-4c4a-a2a2-6acb97e65f76:50/762	c03858d4-8b18-410f-86be-1664aaa68570:54/526
r002_vero_48	5251bbc1-e3eb-4e6c-b639-2179dc602cb0:N/N	66df569c-9aa7-4ec7-8786-4f35b27cfe83:25/1036
r002_vero_48	e637c7ce-28b6-474d-b136-184b3611fdaa:N/N	084e9b46-a88e-4234-8808-60bf4f2838c8:42/1145
r002_vero_48	3e2dc2f5-3138-4190-b2af-4183f8b0bdf3:9/738	0c1d0142-3ff7-4791-ac42-7da2cadcff22:43/1154
r002_vero_48	15567782-4d53-4d13-b743-9db1f3240455:36/745	cedf5202-caf8-490a-a620-a64e52dad7f8:89/529
r002_vero_48	30285ee7-5606-4424-b5f2-d58d0e2865d3:N/N	6beb1bca-e2d4-44a3-9fa5-e847abebc6bb:26/102
r002_vero_48	f8039c65-3a16-4c3c-8130-2e1b6cdecf9f:12/671	2c3480c5-83f5-4fe6-a475-09128b014946:8/600
r002_vero_48	ba31abff-3adf-4315-ac2b-51169b2a97d7:64/763	ae93501b-9c00-4e9c-9c5f-040fbce381d2:48/491
r002_vero_48	ace64f68-26c3-40be-9ad6-6f97c54c399b:120/399	3b0e8947-bdbf-41db-917c-c335edb06f71:65/520
r002_caco_24	e4bd2e40-7de3-4004-9de4-eaf549b025bd:N/N	855f692c-c251-4014-8624-f2f8c3e6a5ca:52/233
r002_caco_24	52d0cee5-0e21-425c-b93a-3422ddc07c79:65/611	d76b38c5-5f2d-4594-b729-995f5def2306:16/921
r002_caco_24	8423ce27-8ef8-40ba-b2f9-35da0686bfb8:N/N	9a4dc192-dfbf-4d19-85bd-3631bef5e01f:63/223
r002_caco_24	dd21b990-dd90-4058-bc16-8282def62c11:80/563	146faf9a-d9bf-4953-ae6d-531d85f04786:12/463
r002_caco_24	d77f62b4-56c8-41be-9c99-3e0710795981:55/588	24e667f8-7d9b-40a0-a12d-cf502116e1ac:55/772
r002_caco_24	5047589a-d47d-4cae-91f1-185e39a6c7a5:26/225	db0b7052-652f-49d4-834b-b0a5ecb8430f:54/946
r002_caco_24	d1bdd7e0-529f-47d7-bebc-d919e8c50f95:97/853	060b3c6a-b261-4ef3-ba43-4eb2dae051a1:43/432
r002_caco_24	a4ee9225-9861-4344-95f0-743753c0b2ff:56/597	d1eb73c8-caf0-4861-88bb-aa54588e54ba:20/548
r002_caco_24	b109dce5-1b74-46e7-8978-f1d8c0123505:51/478	4ea4dc53-2706-4d8c-aaee-e939a0173449:71/761
r002_caco_24	2996d4e6-f3fe-4694-ae2f-0004dfe14c02:43/592	ed40b1bb-26ee-4573-acad-4de92da4e48a:27/960
r002_caco_24	d0b15548-3a5d-440e-8b67-c29dc561c239:56/344	54ae9e70-3981-4080-ad89-a43440954293:17/343
r002_caco_24	e0a17838-fe84-4a6c-9c1f-7212685d85e0:52/413	278df05d-cffb-4a07-abe3-bdc2ae51b03a:53/937
r002_caco_24	eba809f4-2381-42a7-bb3d-13b91da7d6fe:57/598	f9ffd0b6-49d8-426c-8583-6b96d9ec89aa:50/425
r002_caco_24	4a037d8d-1760-4d0a-b01c-410f8db433fa:39/498	5906c77c-b2ec-4d60-9cf1-917b718d6545:50/720
r002_caco_24	7995fa3c-23cb-4c48-a773-77bb0493b868:59/602	6a1a8a9d-3a26-48f4-b3c4-b4ff4838a56b:10/500
r002_caco_24	c47528fd-20a1-40bb-9ad1-c816981f5d25:N/N	62388ca3-5f1b-4097-b606-8e5e24a5f9a4:53/422
r002_caco_24	718c03ba-3370-40d9-994c-1659cb0fb894:49/263	146daf50-3b5d-4a79-83b9-aa3e0c81f18a:61/923
r002_caco_24	0c237277-58a8-4975-99e3-3830f17d2d88:49/615	fdb461ba-3ff9-4b28-970a-1cd8093f9031:58/945
r002_caco_24	7ed2f02e-9329-4f6f-b357-20f54c059a5c:55/205	8256c394-a44a-4149-a541-d5e0b310491a:77/637
r002_caco_24	35567535-d415-4274-88b6-85e6ca3a379c:71/596	647280a9-610e-4bac-b854-8c9cc9100839:29/439
r002_caco_24	595c60fd-da58-49ea-afd3-02490ce85802:62/600	1626d2d3-1e09-4332-a897-c87b83ec8276:53/556
r002_caco_24	01f2decf-67e9-4c45-8926-08cd858a932c:71/360	5261e91e-3508-4424-a7fb-4116d7979658:68/937
r002_caco_24	fbfee6b6-3a0c-4bf5-bd14-26e2d7b3de14:74/607	bb4f6c49-125a-487d-b49b-8ea01a95c744:18/956
r002_caco_24	793bab8c-057d-4265-9ddf-c9b8ea13c206:18/741	bc8908ca-dd0f-4696-97ee-bcf4891443e8:19/499
r002_caco_24	a61d9a5d-0d28-4520-878e-5ca2e72d9a0c:86/594	9e5c22e8-d3d2-4f87-aa28-2ef496507e50:69/913
r002_caco_24	a8dda2b8-a4dd-4e9d-8d4c-b719c5edff9e:53/605	69d289a8-7cc6-4307-8e7e-d6cb60f25bf7:51/585
r002_caco_24	63d9aa33-7b2a-40b2-8f98-f0fcb1efa660:71/626	836cd267-a935-4110-bae8-1f4571a81747:96/946
r002_caco_24	762a3e8a-0254-4e8d-b67f-6a5dc2247e76:69/583	8093dc2d-c35d-42d9-bfd5-9eb607bdb7d3:N/N
r002_caco_24	9192f6e2-30f4-4b93-95bc-f0a1310ab301:72/296	a36bf4cb-a698-4e7e-b209-085488335ee1:12/534
r002_caco_24	53c78f13-67ff-4476-9d0e-de3a3c7c3148:N/N	3a64697f-05ad-4d4d-8467-39e53b22de52:82/400
r002_caco_24	97735f27-3a40-454a-8c61-11a450b187be:41/350	e84de6e7-bd93-425e-8bf3-18bfc6997cf7:N/N
r002_caco_24	430d2f8c-cbad-4592-b87d-0fc47e365e25:58/595	ee256c7d-e0cd-4659-9c20-497f9c33715b:30/416
